# Supplementary material for: α/β Hydrolases: Toward Unraveling Entangled Classification
Source: Proteins. 2024 Dec 2;93(4):855–70. doi: 10.1002/prot.26776 (PMC11878206; doi:10.1002/prot.26776)
Supplement: Supplementary file 1 — Table S1. Summary of α/β hydrolase clusters defined in this study. Columns: no.—cluster number; PFAM—PFAM families of which representative sequences are present in the cluster; PDB90—PDB representative structures; MEROPS—MEROPS family members; HUMAN—human proteins (Uniprot accession codes); catalytic residues—catalytic triad residues with the additional distinction between acidic residue located after strand β6 or β7 (if the residue could be found within any arrangement of the catalytic triad in proteins from the cluster, it is marked in the respective column; hence, the presented residues denote a sum of triad combinations within the cluster, and particular representatives may have fewer catalytic residues); function—brief functional characteristic of the cluster; and taxonomic distribution for cluster members. [file PROT-93-855-s001.xlsx]

## Sheet: Table S1
No.	PFAM	PDB	MEROPS		HUMAN	Catalytic residues				FUNCTION EXAMPLES	Taxonomic distribution
				CAZY		Hydrophile	Acidic β6	Acidic β7	Histidine		Eukaryota	Prokaryota	Archaea	Viruses
1	PF07519	3wmt_A 6fat_A 6g21_A 6jtt_A 7k4o_A	-	-	-	S		D	H	Tannase, 7k40 [pmid:8917102], Feruloyl esterase, 3wmt [pmid:25066066]	10537	17019	1	-
2	PF16929	6lnw_B 6oyc_B	-	-	-	S		D	H	Accessory secretory protein Asp2, 6lnw [pmid:32037091]	-	5471	-	-
3	PF05095	-	-	-	-					?	-	56	-	-
4	-	3pic_A 4g4g_A 6ehn_A 6gry_A 6hsw_A 6rv8_A 6syr_A 7nn3_A	-	CE15	-	S	E	D	H	Glucoronyl esterase, 4g4g [pmid:23275164]	1659	3641	19	-
5	PF12697	1qlw_A 4q34_A	-	-	-	S	E		H	Esterase 713, 1qlw [pmid:10673440]	695	7211	6	-
6	PF10081	-	-	-	-	S		D	H	Lipases [pmid:21333648]	3	10410	-	-
7	PF09994	4o5p_A 6sjl_D	-	-	-	S	D	E	H	Phospholipase, 4o5p [pmid:25084336]	5	9083	-	-
8	PF07819	-	-	-	Q75T13	S		D	H	GPI inositol-deacylase, Q75T13 [pmid:14734546]	5982	2	1	-
9	PF06028	3ds8_A 3fle_A 3lp5_A	-	-	-	S		D	H	?	1	14050	-	-
10	PF05705	-	S09.A57	-	Q6P2H8	S		D	H	Nuclear Envelope Transmembrane Protein, Q6P2H8 [pmid:33824347].	626	-	-	-
11	PF04083 PF00561	1hlg_A 1k8q_A 6v7n_A	S33.017 S33.018 S33.020 S33.A57 S33.A58 S33.A59 S33.A60 S33.A61 S33.A62 S33.A64 S33.A68 S33.A82 S33.A83 S33.A85 S33.A86 S33.A88 S33.A89 S33.A90 S33.A91 S33.B02 S33.B05 S33.B07 S33.B09 S33.B10	-	Q5W064 Q5VYY2 Q5VXJ0 Q5VXI9 P38571 P07098	S		D	H	Lysosomal acid lipase, 6v7n [pmid:32482718]	20718	6	2	-
12	PF20091	-	-	-	-	S		E	H	?	52	3138	17	-
13	PF09757	6z6f_B 5ikk_A	-	-	-					Histone deacetylase, protein-protein interaction domain, 5ikk [pmid:27105116]	1937		-	-
14	PF20591	-	-	-	-	S		D	H	?	-	771	-	-
15	PF10230	-	-	-	Q9H6V9	S		D	H	Lipid droplet hydrolase, Q9H6V9 [pmid:24357060]	4503	19	2	-
16	PF08386 PF00561	5ugq_A 5bkm_A 8e18_A	S33.002 S33.006 S33.007 S33.008 S33.023	-	-	S		D	H	Serine protease Hip-1, 5ugq [pmid:28346784]	2392	37425	-	-
17	PF12697	7dbi_A 2y6u_A	S33.022	-	-	S	D		H	Peroxisomal acyl-CoA hydrolase, 7dbi [pmid:33843134]	3203	10011	35	-
18	PF06821	1uxo_A 2qs9_A 3bdv_A	-	-	O75884	S		D	H	Carboxylesterase, YdeN gene, 1uxo [pmid:15159570]	603	17257	629	-
19	PF00561	-	S33.019 S33.A46 S33.A56	-	Q96SE0 Q8WU67 Q6UXT9 P08910	S		D	H	Phospholipase, Q96SE0 [pmid:21926997]	11597	32762	19	-
20	PF20408	-	S09.027	-	Q5JUR7	S		D	H	Testis-expressed protein 30, Q5JUR7 [pmid:33760102]	1524	17746	77	-
21	PF12695	-	-	-	-	S		D	H	?	79	10747	355	-
22	PF05448	1l7a_A 1vlq_A 2xlb_A 3fcy_A 5hfn_A 6agq_A 6fkx_A 7cuz_A	S09.949	CE7	-	S		D	H	Acetyl xylan esterase, 1vlq [pmid:22411095] Carboxyl esterase family 7 (cleave Cephalosporin C), 5hfn [pmid:27085421]	7	14852	18	-
23	PF12740 PF07224	8fjd_A	-	-	-	S	D		H	Chlorophyllase, Q9LE89 [pmid:10611389] Chlorophyllase, 8fjd [pmid:36731794]	1191	64	-	-
24	PF03403	5i8p_A	-	-	Q99487 Q13093	S	D		H	Lipoprotein-Associated Phospholipase A2, 5i8p [pmid:27078579]	3301	2	-	-
25	PF01738	3f67_A 4u2g_A 4zi5_A 4zv9_A 7jiz_A 7jka_A	-	-	Q96DG6	C		D	H	Dienelactone hydrolase, 4zi5 [pmid:26639611]	3771	92144	806	-
26	PF00975	2cb9_A 2h7x_A 2k2q_B 2px6_A 2vsq_A 3fla_A 3ils_A 3lcr_A 3qmv_A 4xjv_A 4zxh_A 5ja1_A 5ugz_A 5v3w_A 6ba8_A 6ecb_A 6fvj_A 6n8e_A 6ojc_A 6vap_A 7crn_A 7e3z_A 7vo4_A	-	-	Q9NV23 P49327	S	D		H	Fengycin thioesterases, 2cb9 [pmid:16697411] Thioesterase domain in FAS as synthase termination module, 2px6 [pmid:17618296]	256	12199	2	-
27	PF06850 PF12697	-	-	-		C		D	H	Poly beta hydroxy butyrate depolymerase, F8GXT6 [pmid:12813072]	12	19011		-
28	PF06441 PF00561	3g02_A 4i19_A 4qla_A 5f4z_A 6ix2_A	S33.971	-	P07099	D		E	H	Juvenile hormone Epoxide hydrolase, 4qla [pmid:25143157]	12737	30072	88	-
29	PF02230	1auo_A 2h1i_A 2r8b_A 3b5e_A 3cn7_A 3og9_A 3u0v_A 4f21_A 4fhz_A 4h0c_A 5dwd_A 5syn_A 6avv_A 6avy_A 6qgq_B	S09.025 S09.941 S09.952 S09.A43 S09.A55 S09.A56	-	Q5VWZ2 O95372 O75608	S		D	H	Human acyl protein thioesterase, 5syn [pmid:27748579] Copper-inducible hydrolase, 3og9 [pmid:21059179] Deacetylase, 6avv [pmid:29259199]	2	15132	152	-
30	-	1jfr_A 2fx5_A 3vis_A 4cg3_A 4wfi_A 5xjh_A 6eqd_A 6sbn_A 7cwq_A 7ds7_A 7dzt_A 7ec8_A 7nei_A 8air_A 7qjp_A 8cru_A 7qjt_A 7qjo_B 7z6b_A 7vpa_A 8ais_A 7vmd_A	-	-	-	S		D	H	Lipase, 1jfr [pmid:9562561] Cutinase, 4cg3 [pmid:24728714] PET hydrolase, 6sbn [pmid:32117139]	5	5100	3	-
31	PF12715	3nuz_A 3g8y_A	-	CE19	-	S	D		H	Acetyl xylan esterase, putative, 3nuz	79	27215	267	-
32	PF01674	5mlx_A	-	-	-	S		D	H	PhaZ7 depolymerase, 5mlx [pmid:28370478]	256	164	-	-
33	PF05057	6wpx_A	-	-	Q9P2D6 Q49AJ0	S		D	H	Lipase, 6wpx	7082	-	-	-
34	PF00561 PF12697	2b61_A 2pl5_A 2vat_A 3i1i_A 3vvl_A 4qlo_A 5d6o_A 5e4y_A 5jkf_A 5w8o_A 5w8p_A 6ioh_A 6pux_A 7ryt_A	S33.A41	-	-	S		D	H	Homoserine transacetylases, 6ioh [pmid:31889085]	2389	48531	1073	-
35	PF12697	-	-	-	-	S	D		H	?	988	-	-	-
36	PF12697 PF00561	-	S33.A22 S33.A30 S33.A32 S33.A72 S33.A74 S33.A77 S33.A78	-	-	S		D	H	Strigolactone receptor [pmid:28514432]	4816	2141	75	-
37	PF03096 PF12697	2qmq_A 6l4b_A 6zmm_A	S33.986 S33.987 S33.988 S33.989	-	Q9UN36 Q9ULP0 Q9UGV2 Q92597					N-Myc downstream-regulated gene (NDRG), 2qmq [pmid:21247902] Inactive homolog, binds to lipid vesicles, 6zmm [pmid:33305529]	17	11592	48	-
38	PF12697	3dkr_A 3rli_A 4diu_A 4fbm_A 5xks_A 6nkg_A 7e0n_A 7e04_A	S09.946	-	-	S		D	H	Triacylglycerol lipase, 4fbm [pmid:23112831]	3221	31197	462	1
39	PF12697 PF00561	1dwo_A 1qj4_A 1xkl_A 2wfl_A 3stt_A 3wwo_A 5hk8_A 5tdx_A 5y51_A 6cob_A 6tj2_A 8euo_A 7wwf_A	S33.A63 S33.A67 S33.A69 S33.A70 S33.A80	-	-	S		D	H	Polyneuridine aldehyde esterase, 2wfl [pmid:19496101] Hydroxynitrile lyase, 1dwo [pmid:11173464] Methyl salicylate esterase, 1xkl [pmid:15668381]	13802	66193	297	55
40	PF12697 PF00561	6ii2_A	S09.022 S09.051 S09.052 S09.053 S09.054 S09.055 S09.061 S09.065 S09.976 S09.A04 S09.A20 S09.A23 S09.A24 S09.A25 S09.A27 S09.A28 S09.A30 S09.A32 S09.A33 S09.A34 S09.A35 S09.A36 S09.A67 S09.A68 S09.A69 S09.A78 S09.A80 S09.A81 S09.A84 S09.A91 S09.A94 S09.A95 S09.B05	-	Q9H3Z7 Q96GS6 Q8N2K0 Q7Z5M8 Q7L211 Q6PCB6 Q5VST6 O95870	S		D	H	Domain in MARTX, 6ii2 [pmid:31427506] Lysophosphatidylserine (LPS) lipase, Q8N2K0 [pmid:30643283]	17631	40371	139	87
41	PF00326	1e5t_A 1yr2_A 2bkl_A 2xe4_A 3iuj_A 4bp8_A 4hvt_A 5n4e_A 5t88_A 5uzw_A 6jci_A 6tf5_A 7obm_A 7vgb_A 7zaz_AAA	S09.001 S09.002 S09.010 S09.015 S09.033 S09.034 S09.036 S09.076 S09.077 S09.078 S09.A01 S09.A02 S09.A73 S09.A92 S09.B02 S09.B08	-	Q4J6C6 P48147	S		D	H	Prolyl oligopeptidase, 1yr2 [pmid:15738423] Prolyl endopeptidase, 2bkl [pmid:15738423] Cyclic peptide, 5uzw [pmid:28584123]	7960	105985	523	4
42	PF00326	1ve6_A 2d5l_A 2ecf_A 2qt9_A 3azo_A 3ksr_A 4hxe_B 4q1v_A 4wjl_A 5jrk_A 5l8s_A 5lls_A 5olj_A 5txc_A 5vta_A 5yp1_A 5yzm_A 6l8q_A 6qzv_A 6trw_A 6y0f_A 7c72_A 7e8h_I 7ep9_G 7px8_A 7w6t_I	S09.003 S09.004 S09.005 S09.006 S09.007 S09.008 S09.009 S09.012 S09.013 S09.016 S09.017 S09.018 S09.019 S09.021 S09.032 S09.035 S09.056 S09.057 S09.069 S09.070 S09.071 S09.072 S09.073 S09.074 S09.075 S09.079 S09.973 S09.974 S09.A03 S09.A64 S09.A65 S09.A66 S09.A74 S09.A75 S09.A76 S09.A77 S09.A83 S09.A93 S09.A96 S09.B03 S09.B06	-	Q8N608 Q86TI2 Q6V1X1 Q12884 P42658 P27487 P13798	S	D		H	Isopeptidase, 5jrk [pmid:27611791] Dipeptidyl aminopeptidase, 2ecf [pmid:18820015]	18652	171488	3346	2
43	PF08840	3hlk_A 3k2i_A	S09.942 S09.943 S09.944 S09.A49 S09.A50 S09.A51 S09.A52 S09.A53 S09.A54 S09.A60 S09.A61 S09.B09 S09.B10 S09.B11 S09.B12	-	Q8N9L9 Q86TX2 Q3I5F7 Q14032 P49753	S		D	H	Thioesterase in lipid metabolism, 3hlk [pmid:19497300]	5889	284	16	-
44	PF00135	1akn_A 1c7i_A 1cle_A 1dx4_A 1f8u_A 1gz7_A 1k4y_A 1lpm_A 1mx1_A 1q83_A 1thg_A 1ukc_A 2fj0_A 2ogs_A 2w6c_X 2wqz_A 3vkf_A 4be4_A 4qww_A 4tpk_A 5a2g_A 5ch3_A 5fv4_A 5ojk_A 5thm_A 5v5v_A 5w1u_A 5ydj_A 6h0t_A 7cee_A	S09.947 S09.948 S09.953 S09.954 S09.955 S09.956 S09.957 S09.958 S09.959 S09.960 S09.961 S09.962 S09.964 S09.965 S09.969 S09.970 S09.971 S09.972 S09.975 S09.978 S09.979 S09.980 S09.981 S09.982 S09.983 S09.984 S09.985 S09.986 S09.987 S09.988 S09.989 S09.994 S09.995 S09.996 S09.997 S09.998 S09.999 S09.A63 S09.A71 S09.A79 S09.A87 S09.A88 S09.A89 S09.A90 S09.A99	-	Q9UKY3 Q9NZ94 Q8NFZ4 Q8NFZ3 Q8N2Q7 Q8N0W4 Q6UWW8 Q6NT32 Q5XG92 P23141 P22303 P19835 P06276 P01266 O00748	S		E	H	Carboxylesterase, 5ch3 [pmid:27210287] Cholesterol Esterase, 1cle [pmid:7788294] Lipase, 1gz7 [pmid:14499609]	51407	39257	124	-
45	PF20434	6mly_A 6nkf_A 6tkx_A	-	-	-	S		D	H	Feruloyl and acetyl xylan esterase, 6tkx [pmid:34059129]	2128	71505	502	20
46	PF10340	-	-	-	-	S		E	H	Membrane-anchored deacetylase, SAY1 [pmid:18034159]	10070	14474	279	2
47	PF07859	1evq_A 1jji_A 1jkm_A 1lzk_A 2c7b_A 2o7r_A 2yh2_A 2zsh_A 3aik_A 3d7r_A 3dnm_A 3ebl_A 3fak_A 3ga7_A 3qh4_A 3wj2_A 4c87_A 4j7a_A 4krx_A 4ob6_A 4q05_A 4q3o_A 4v2i_A 4wy5_A 4wy8_A 4xvc_A 4ypv_A 5hc0_A 5jd4_A 5jd5_A 5l2p_A 5lk6_A 5mif_A 6aae_A 6k1t_A 6k34_B 6kd0_A 6kf5_A 6kmo_A 6qla_A 6rj8_A 6rs4_A 6rt8_A 6sxp_A 6y9k_AAA 6z68_A 7at2_A 7b1x_A 7b4q_A 7wol_A 7zr3_A 8ea1_A	S09.068 S09.945 S09.951 S09.968 S09.991 S09.992 S09.993 S09.A05 S09.A07 S09.A08 S09.A09 S09.A10 S09.A11 S09.A12 S09.A13 S09.A14 S09.A15 S09.A47 S09.A48 S09.A82 S09.A85 S09.A86 S09.A97 S09.B01	-	Q6PIU2 Q6P093 Q5VUY2 Q5VUY0 Q05469 P22760	S		D	H	Hormone-sensitive lipase, 4j7a [pmid:23999296] Esterase, 2yh2 [pmid:21614503] Vibralactone cyclase, 6kd0 [pmid:32050043] Heroin esterase, 1lzk [pmid:12421810]	14691	124262	1275	22
48	PF00756	1pv1_A 3e4d_A 3fcx_A 3i6y_A 3ls2_A 4b6g_A 6jzl_A	S09.940 S09.990 S09.A39	-	P10768	S		D	H	S-formylglutathione hydrolase (FGH), 3ls2 [pmid:20209484] Esterase D, 3fcx [pmid:19126594] α-naphthyl acetate esterase, 3i6y [pmid:22519667]	5055	35595	4	-
49	PF02129	1lns_A 1mpx_A 1nx9_A 3i2f_A 3ib3_A 4pf1_A 6nff_A	S15.001	-	-	S		D	H	Dipeptidyl peptidase, 6nff [pmid:31584010] Cocaine esterase, 3i2f [pmid:20436035]	9	14046	34	-
50	PF00756	1f0n_A 1r88_A 1sfr_A 2uz0_A 4h18_A 4mql_A 4rgy_A 4rot_A 6sx4_AAA 7l0a_A	-	CE1	-	S		D	H	s-formylglutathione hydrolase, 7l0a [pmid:34279224]	6	16710	135	-
51	PF00756	1gkk_A 1jjf_A 5cxu_A 5vol_A 6mou_A 6ne9_A 6rzn_A 6rzo_B 7b5v_A 8bbp_A	S09.A41	CE1	-	S		E	H	Esterase, 7b5v [pmid:33667545]	67	32704	9	-
52	PF12697	3llc_A 6ny9_B	S09.023 S09.062	-	Q9NUJ1	S		D	H	S-depalmitoylase, 6ny9 [pmid:31740833]	1356	11525		-
53	PF12697	2wtm_A 3pf8_A 5cml_A	S09.A17 S09.A18 S09.A19 S09.A31 S09.A58 S09.A98	-		S		D	H	Esterase, 5cml [pmid:27851780]	267	11907	253	-
54	PF12697 PF00561	1imj_A 3c5v_A 7soy_P	S33.981 S33.983 S33.984 S33.A38 S33.B12 S33.B13	-	Q9Y570 Q9BUJ0 Q96IU4	S	D	D	H	Protein phophatase 2A, 3c5v [pmid:18394995]	5398	2	3	-
55	PF00561	3qit_A 7al5_A	S33.012 S33.A81 S33.A87 S33.A93 S33.A94 S33.A95 S33.A96 S33.A97 S33.A98 S33.B18	-	Q9NQF3 Q9H4I8	S	E	S	H	Curacin A decarboxylating thioesterase, 3qit [pmid:21357626]	4241	22358	8	-
56	PF11288	-	-	-	-	S			H	?	25	7741	164	-
57	PF19878	-	-	-	-	S	D			?	7	2998	1	-
58	PF00151	1bu8_A 1eth_A 1gpl_A 1hpl_A 1lpa_B 1rp1_A 1w52_X 2oxe_A 2ppl_A 4qnn_A 6u7m_A	-	-	Q9Y5X9 Q8WWY8 Q6XZB0 Q53H76 Q17RR3 P54317 P54315 P16233 P11150 P06858	S	D		H	Pancreatic lipase, 2oxe [pmid:18702514]	17850	10	-	2
59	PF08237	-	-	-	-	S		D	H	?	-	5643	-	5
60	PF01083	1bs9_A 1cex_A 1qoz_A 2czq_A 3aja_A 3dcn_A 3gbs_A 4oyl_A 4psc_A 5ajh_A 5w95_A 5x88_A 7cc4_A 7cy3_A	-	CE5	-	S		D	H	Cutinases, 1cex [pmid:9175860]		2606	-	-
61	PF10605	-	-	-	-	S	E	D	H	3HB-oligomer hydrolase [pmid:15170237]	2	3940	-	-
62	PF12048	-	-	-	-					?	1	3401	-	-
63	PF03583	3guu_A 3h2g_A 3zpx_A 4ezi_A	-	-	-	S		D	H	Esterase lipA, 3h2g [pmid:19525415 ]	105	14324	5	1
64	PF12697	-	-	-	-	D		D	H	?	-	1386	-	-
65	PF12697	-	-	-	-	S		D	H	?	-	3009	-	-
66	PF19519	-	-	-	-	S		D	H	?	-	1199	-	-
67	PF02273	1tht_A	-	-	-	S		D	H	Myristoyl acyl carrier protein specific thioesterase (C14ACP-TE), 1tht [pmid:8068614]	-	603	2	-
68	PF05677	-	-	-	-	S		D	H	?		146	-	-
69	PF06259	-	-	-	-	S		D	H	Lipase, putative, PF06259 [pmid:15688435]	6	16816	-	-
70	PF11144	-	-	-	-	S		D	H	?	-	18388	-	-
71	PF03283	4uyz_A 4uzk_A	-	CE13	Q6P988	S		D	H	Notum Deacylates, 4uyz [pmid:25731175]	2944	1	-	-
72	PF00450	1ac5_A 1bcr_A 1cpy_A 4mws_A 6wia_A 7kdv_B	S10.001 S10.002 S10.003 S10.004 S10.005 S10.006 S10.007 S10.008 S10.009 S10.010 S10.011 S10.012 S10.013 S10.014 S10.015 S10.016 S10.017 S10.018 S10.A01 S10.A02 S10.A03 S10.A04 S10.A05 S10.A06 S10.A07 S10.A08 S10.A09 S10.A10 S10.A11 S10.A12 S10.A13 S10.A14 S10.A15 S10.A16 S10.A17 S10.A18 S10.A19 S10.A20 S10.A21 S10.A22 S10.A23 S10.A24 S10.A25 S10.A26 S10.A27 S10.A28 S10.A29 S10.A30 S10.A31 S10.A32…	-	Q9HB40 Q9H3G5 P10619	S		D	H	Protease cathepsin A, 4mws [pmid:24599961]	48614	180	7	1
73	PF05577	3n2z_B 4ebb_A 7wab_A	S28.001 S28.002 S28.003 S28.004 S28.005 S28.A01 S28.A02 S28.A03 S28.A04 S28.A05 S28.A06 S28.A07 S28.A08 S28.A09 S28.A10 S28.A11 S28.A12 S28.A13 S28.A14 S28.A15 S28.A16 S28.A17 S28.A18 S28.A19 S28.A20 S28.A21 S28.A22 S28.A23 S28.A24 S28.A25 S28.A26	-	Q9UHL4 Q9NQE7 P42785	S		D	H	Prolyl endoprotease, 7wab [pmid:34999257]	8232	88		-
74	PF02089	1pja_A 3gro_A	-	-	Q9UMR5 P50897	S		D	H	Palmitoyl-protein thioesterases, 1pja [pmid:12855696]	7540	6	2	-
75	PF06500 PF12697	2jbw_A 3fnb_A 3our_A 4ywf_A 6hxa_A	-	-	-	S		D	H	Anthraquinone (lyases), 6hxa [pmid:31341589]	2361	17733	413	-
76	PF11339	5hz2_A 5xav_A	-	-	-	C		D	H	Polyhydroxyalkanoate (PHA) synthases, 5hz2 [pmid:27808482]	31	39776	254	-
77	PF06342	-	S33.B01 S33.B03 S33.B04 S33.B06 S33.B08	-	-	S		D	H	?	661	84	2	-
78	PF03959	1ycd_A	-	-	Q8WZ82	S		D	H	Serine hydrolase, 1ycd [pmid:15802654] Lysophospholipase, FSH1 [pmid:32920715]	11046	79	4	17
79	PF12146 PF00561	4zxf_A 5olu_A 6ax1_A 6khk_A 6qe2_A 7ozm_A	S33.979 S33.980 S33.993 S33.A05 S33.A06 S33.A07 S33.A08 S33.A11 S33.A12 S33.A13 S33.A17 S33.A20 S33.A24 S33.A25 S33.A31 S33.A37 S33.A39 S33.A54 S33.B17	-	Q99685	S		D	H	Monoglyceride lipase, 4zxf [pmid:26869448] Carboxyl esterase, 5olu [pmid:29278448]	8945	67191	445	123
80	PF08538	2q0x_A 6gup_A	-	-	-	S				Siderophore esterase, 6gup [pmid:30070018]	3317	14	2	-
81	PF05728	4fle_A	S09.A40	-	-	S		D	H	Esterase, 4fle	11	16418	1	-
82	PF00756	2gzr_A 2qm0_A 3gff_A 6gi0_A 6gud_A 6gun_A 6guo_A	-	CE1	-	S		E	H	Siderophore esterase, 6gun [pmid:30070018]	1064	27589	73	-
83	PF00756	2b20_A 3mga_A	S09.B07	CE1	-	S		E	H	Enterobactin Hydrolase, 2gzr [pmid:16922493]	5	25352	19	-
84	PF05990	-	-	-	-	S		D	H	?	98	15677	2	-
85	PF12697 PF00561	2hdw_A 5xb6_A 6lzh_A 7d78_D	-	-	-	S		D	H	Thioesterase - A Polyketide Cyclase, 7d78 [pmid:33351624]	4365	53690	583	2
86	PF00561	1mt3_A 3nwo_A 3wmr_A 7a6g_A	S33.003 S33.004 S33.005 S33.021	-	-	S		D	H	Tricorn-interacting aminopeptidase F1, 1mt3 [pmid:12374735]	2785	19450	356	-
87	PF00561	1azw_A 1qtr_A 5yhp_A	S33.001	-	-	S		D	H	Prolyl aminopeptidase, 1qtr [pmid:10467172]	2088	32676	242	1
88	-	1wom_A 3qvm_A 4dnp_A 4hrx_A 4ih4_A 5cbk_A 5dnu_A 5z7w_A 5z7x_A 5z7z_A 6a9d_A 6atx_A 6azd_A 6brt_A 6j2r_A 7f5w_A 7k2z_A	S33.A18 S33.A29	-	-	S		D	H	Strigolactone hydrolase, 6atx [pmid:30673608 ]	2236	8961	17	-
89	PF12697 PF00561	1b6g_A 1cqz_A 1ehy_A 1mj5_A 1y37_A 2cjp_A 2o2h_A 2psh_A 2xt0_A 2zjf_A 3afi_E 3kd2_A 3kxp_A 3qyj_A 3r3u_A 3sk0_A 3u1t_A 3wi7_A 3wk4_A 4b9a_A 4c6h_A 4mea_A 4mj3_A 4nvr_A 4o08_A 5cw2_C 5esr_A 5mxp_A 5nfq_A 5ng7_A 5uro_A 5w15_A 5xm6_A 5xmd_A 6f9o_A 6kxh_A 6s42_A 6s6e_A 6u2m_A 6unw_A 6y9e_A 6y9f_A 6y9g_A 7ac0_AAA 7avr_A 7jqx_A 7jqz_A 7kts_D 7ome_A 7pw1_A 7qcd_F	S33.973 S33.974 S33.978 S33.990	-	Q9H6B9 Q8IUS5 P34913	D	D		H	Epoxide hydrolase, 7jqx [pmid:34235487] Haloalkane dehalogenase, 1b6g [pmid:10393294] Renilla luciferase, 2psh [pmid:17980388]	15829	100239	969	-
90	PF12697 PF00561	-	S33.009 S33.013 S33.975 S33.A42 S33.A43 S33.A84	-	Q8WTS1 Q8TB40		E		H	Coenzyme A-dependent lysophosphatidic acid Acyltransferase, Q8WTS1 [pmid:18606822]; activates lipases [pmid:16679289][pmid:37212279]	7059	7	-	-
91	PF12697 PF00561	1a88_A 1a8q_A 1a8s_A 1c4x_A 1hkh_A 1iun_A 1j1i_A 1u2e_A 1va4_A 1zoi_A 2og1_A 2vf2_A 2xua_A 3e0x_A 3e3a_A 3fob_A 3om8_A 3vdx_A 4dgq_A 4i3f_A 4lxg_A 4ns4_A 4opm_A 4pw0_A 4q3l_A 4rnc_A 4uhc_A 4x00_A 5egn_A 5frd_A 5h3h_A 5jd6_A 6eb3_A 6i8w_A 7dq9_A 7ots_A	S33.016 S33.977 S33.991 S33.992 S33.995 S33.A04 S33.A09 S33.A10 S33.A14 S33.A15 S33.A19 S33.A33 S33.A35 S33.A71	-	Q9BV23	S		D	H	Chloroperoxidase, 1a88 [pmid:9642069] Lactamase, 1hkh [pmid:15081810] C-C hydrolase, 1iun [pmid:12192074] Carboxyl esterase, 5frd [pmid:27160974]	10	47956	672	-
92	PF12697	-	-	-	-					?	5	6180	575	-
93	PF12697	-	S33.A01 S33.A02 S33.A03 S33.A34 S33.A79	-	-	S		D	H	Chlorophyll dephytylase, PPH [pmid:19304936]	2490	4953	3	-
94	-	2ocg_A	S33.982 S33.A92 S33.B11	-	Q86WA6	S		D	H	Valacyclovir hydrolase esterase, 2ocg [pmid:18256025]	2236	1389	20	-
95	PF12697	3r0v_A	-	-	-	S	E		H	?	35	10747	407	-
96	PF12697 PF00561	1r3d_A 2xmz_A 4gdm_A	S33.996 S33.A36	-	-	S		D	H	2-succinyl-6-hydroxy-2,4-cyclohexadiene-1-carboxylate synthase, 4gdm [pmid:23637813]	1031	32434	80	1
97	-	5c7y_A 5xo6_A 5xwz_A 6l7m_A	-	-	-	S	E		H	Mycoestrogen-Detoxifying lactonase, 5xo6 [doi/10.1021/acscatal.8b00464]	1143	30667	549	-
98	PF00561 PF01674	1cvl_A 1ex9_A 1hqd_A 1i6w_A 2hih_A 2zyr_A 3icv_A 3w9b_A 4gw3_A 5ah0_A 5ah1_A 5h6g_A 5xpx_A 6cl4_A 6idy_A 6ksi_A 6nkc_A 6z1p_BK 7v6d_A	-	-	-	S		D	H	Lipase B, 3icv [pmid:19683009]	1021	11881	3	-
99	PF10503	2d80_A 3doh_A 3wyd_A 4q82_A 5x6s_A		CE1	-	S		D	H	Esterase PHB depolymerase, 2d80 [pmid:16405909] Xylan esterase, 5x6s [pmid:28802264]	3559	51470	680	2
100	PF04301	5gng_A	-	-	-	S		D	H	Pimeloyl ACP methyl esterase, 5gng [pmid:27933801]		5433	-	-
101	PF10142	-	S82.001	-	-	S		D	H	PhoPQ-activated pathogenicity-related proteins [pmid:17616593]	548	10617	6	-
102	-	-	-	-	Q9Y6Y8 Q9BZ72 Q9BZ71 Q8NEL9 O94830 O00562	S		D	H	Phospholipase, O94830 [pmid:11788596]	3348	-	-	-
103	PF02450	4x90_A 4xwg_A		-	Q8NCC3 P04180	S		D	H	Lysosomal phospholipase A2, 4x90 [pmid:25727495]	4528	1	-	1
104	PF05277	-	-	-	Q5TGY1	S		D	H	Transmembrane/coiled-coil protein, Q5TGY1	9103	5	-	-
105	PF06057	-	-	-	-	S		E	H	Bacterial VirJ virulence proteins, Q9I538 [pmid:12207700]	9	10156	-	-
106	PF09752	-	-	-	Q0P651	S		D	H	?	2066	-	-	-
107	PF10561	-	-	-	Q8N8R5	S	D		H	Important mitochondrial protein, C2orf69, Q8N8R5 [pmid:33945503]	1382	-	-	-
108	PF11187	-	-	-	-	S	D		H	Microbiome bacteria effector gene [pmid:31744921]	-	12835	-	2
109	PF01764	1lgy_A 1tia_A 1uwc_A 2ory_A 2yij_A 3g7n_A 3ngm_A 3o0d_A 4nfu_A 4nfu_B 4zrd_A 5gw8_A 5xk2_A 6a0w_A 6l7n_A 6or3_A 6qpp_A 6unv_A 6yxx_ES	-	-	Q9Y4D2 Q8NCG7					Lipase, 1lgy [pmid:8902613]	2534	1958	3	1
110	PF12697	5g59_A	S09.A29 S09.A59 S09.B04	-	-	S		D	H	Pyrococcus Furiosus carboxylic esterase Pf2001, 5g59 [pmid:29307486]	1149	36276	231	1
111	-	2fuk_A 2i3d_A 3trd_A	S09.A16	-	-	S		D	H	Hypothesized esterase/lipase, 2fuk [pmid:16754966]	699	25993	628	-
112	PF12697	3ibt_A 4cfs_A 6ra2_A 7ojm_AAA	-	-	-	S	D		H	Cofactor-less dioxygenase [pmid:31228546]	133	891	12	-
113	PF05576	-	S37.001	-	-	S		D	H	Secreted tripeptidyl aminopeptidase, Q9RDG7	-	5894	4	-
114	-	2qua_A 2z8x_A	-	-	-	S		D	H	Family I.3 lipase, 2z8x [pmid:17923123 ]	-	3623	-	-
115	PF12697	4z8z_A	-	-	-	S		D	H	?	-	2601	11	-
116	-	3d0k_A 6ve6_A	-	-	-	S		D	H	Poly(aspartic acid) hydrolase, 6ve6 [doi/10.1021/acssuschemeng.0c01158]	51	7283	7	-
117	-	6hiv_BG 7aih_Ak	-	-	-	S	D		H	Protein of unknown function in mitochondrial ribosome in: Trypanosoma, 6hiv [pmid:30213880], and Leishmania, 7aih [pmid:33168716]	43		-	-
118	PF07082	-	-	-	-	S		D	H	?	727	1201	-	-
119	PF12697	5hdf_B	-	-	-	S		D	H	Streptonigrin methylesterase, 5hdf [pmid:28074848]	3557	1912	1	-
120	-	3wl5_A 3wla_A	-	-	-	S		D	H	oxidized PVA hydrolase (OPH), 3wla [pmid:25044912]	-	35	-	-
